# Supplementary material for: ﻿Trophobiosis between a new species of Acropyga (Hymenoptera, Formicidae) and new Neochavesia (Hemiptera, Xenococcidae) from Peru, and establishment of the Acropygasmithii species-group
Source: Zookeys. 2023 Mar 17;1154:1–16. doi: 10.3897/zookeys.1154.97578 (PMC10207259; doi:10.3897/zookeys.1154.97578)
Supplement: XML Treatment for Acropyga manuense [file zookeys.1154.97578-treatment1.xml]

<!DOCTYPE tp:taxon-treatment
  PUBLIC "-//TaxonX//DTD Taxonomic Treatment Publishing DTD v0 20100105//EN" "tax-treatment-NSO.dtd">
<tp:taxon-treatment xmlns:tp="http://www.plazi.org/taxpub"><tp:treatment-meta><kwd-group><label>Taxon classification</label><kwd>
                  <named-content content-type="kingdom">Animalia</named-content>
                </kwd><kwd>
                  <named-content content-type="order">Hymenoptera</named-content>
                </kwd><kwd>
                  <named-content content-type="family">Formicidae</named-content>
                </kwd></kwd-group><mixed-citation publication-type="journal"><person-group><name><surname>LaPolla</surname><given-names>John S.</given-names></name><name><surname>Schneider</surname><given-names>Scott A.</given-names></name></person-group><article-title>﻿Trophobiosis between a new species of <italic><tp:taxon-name><tp:taxon-name-part taxon-name-part-type="genus" reg="Acropyga">Acropyga</tp:taxon-name-part></tp:taxon-name></italic> (<tp:taxon-name><tp:taxon-name-part taxon-name-part-type="order">Hymenoptera</tp:taxon-name-part></tp:taxon-name>, <tp:taxon-name><tp:taxon-name-part taxon-name-part-type="family">Formicidae</tp:taxon-name-part></tp:taxon-name>) and new <italic><tp:taxon-name><tp:taxon-name-part taxon-name-part-type="genus" reg="Neochavesia">Neochavesia</tp:taxon-name-part></tp:taxon-name></italic> (<tp:taxon-name><tp:taxon-name-part taxon-name-part-type="order">Hemiptera</tp:taxon-name-part></tp:taxon-name>, <tp:taxon-name><tp:taxon-name-part taxon-name-part-type="family">Xenococcidae</tp:taxon-name-part></tp:taxon-name>) from Peru, and establishment of the <italic><tp:taxon-name><tp:taxon-name-part taxon-name-part-type="genus" reg="Acropyga">Acropyga</tp:taxon-name-part><tp:taxon-name-part taxon-name-part-type="species" reg="smithii">smithii</tp:taxon-name-part></tp:taxon-name></italic> species-group</article-title><source>Zookeys</source><day>17</day><month>03</month><year>2023</year><volume>1154</volume><fpage>1</fpage><lpage>16</lpage><pub-id pub-id-type="doi">10.3897/zookeys.1154.97578</pub-id></mixed-citation></tp:treatment-meta><tp:nomenclature><label>﻿</label><tp:taxon-name>
                <object-id xmlns:xlink="http://www.w3.org/1999/xlink" content-type="arpha" xlink:type="simple">4DEDB144-7127-52C6-AF6E-DED4CF043490</object-id>
                <tp:taxon-name-part taxon-name-part-type="genus" reg="Acropyga">Acropyga</tp:taxon-name-part>
                <tp:taxon-name-part taxon-name-part-type="species" reg="manuense">manuense</tp:taxon-name-part>
                <object-id xmlns:xlink="http://www.w3.org/1999/xlink" content-type="zoobank" xlink:type="simple">https://zoobank.org/1C9F0061-5D0F-49B6-A003-3D71BB9AC4E4</object-id>
              </tp:taxon-name><tp:taxon-authority>LaPolla &amp; Schneider</tp:taxon-authority><tp:taxon-status xmlns:xlink="http://www.w3.org/1999/xlink" xlink:type="simple">sp. nov.</tp:taxon-status><xref ref-type="fig" rid="F2">Figs 4–6 (worker), 7–8 (queen), 3 and 9–12 (male)</xref></tp:nomenclature><tp:treatment-sec sec-type="description" id="SECID0EXSAE"><title>Description.</title><p><bold><italic>Worker</italic> (<italic>N = 10</italic>).</bold> Uniformly yellow; covered in a dense layer of pubescence including lateral portions of pronotum and mesopleuron; scattered erect setae across body. Head slightly longer than wide (<abbrev xmlns:xlink="http://www.w3.org/1999/xlink" xlink:title="Cephalic Index" id="ABBRID0EETAE" xlink:type="simple">CI</abbrev>: 90–99); posterior margin slightly concave medially; posterolateral corners rounded with ca. 6 erect setae found along margin; eyes small with uneven pigmentation (<abbrev xmlns:xlink="http://www.w3.org/1999/xlink" xlink:title="Relative Eye Length Index" id="ABBRID0EITAE" xlink:type="simple">REL</abbrev>: 6–11); 8-segmented, incrassate antennae; scapes short of posterior margin by about ¼ to ½ length of pedicel (<abbrev xmlns:xlink="http://www.w3.org/1999/xlink" xlink:title="Scape Index" id="ABBRID0EMTAE" xlink:type="simple">SI</abbrev>: 71–83); scapes with dense layer of pubescence and scattered erect setae across its length. Clypeus narrow (width in holotype = 0.113 mm) and medially convex. Mandibles with 4 distinct teeth; apical teeth are the longest; teeth 2 and 3 are about equal in size and basal tooth is slightly smaller than teeth 2 and 3; a slight diastema exists between tooth 3 and the basal teeth. In lateral view, mesosoma profile of pronotum steeply rising toward mesonotum (ca. 45° angle if a line is drawn parallel to mesosomal venter). Posterior portion of pronotum and remainder of mesosomal notum with scattered erect setae of varying heights. Highest portion of mesonotum slightly higher than propodeum. Metanotal area distinct with length in holotype = 0.061 mm. Dorsal face of propodeum flat with length in holotype = 0.122 mm; declivitous face steep (ca. 75° angle). Petiole thick and erect with rounded apex; last ¼ of petiole surpasses the most dorsal portion of the propodeal spiracle. Gaster typical of <italic><tp:taxon-name><tp:taxon-name-part taxon-name-part-type="genus" reg="Acropyga">Acropyga</tp:taxon-name-part></tp:taxon-name></italic> with thick layer of pubescence and scattered erect setae. Measurements (<italic>N</italic> = 8). <abbrev xmlns:xlink="http://www.w3.org/1999/xlink" xlink:title="Head Width" id="ABBRID0EZTAE" xlink:type="simple">HW</abbrev>: 0.432–0.489; <abbrev xmlns:xlink="http://www.w3.org/1999/xlink" xlink:title="Head Length" id="ABBRID0E4TAE" xlink:type="simple">HL</abbrev>: 0.46–0.531; <abbrev xmlns:xlink="http://www.w3.org/1999/xlink" xlink:title="Eye Length" id="ABBRID0EBUAE" xlink:type="simple">EL</abbrev>: 0.031–0.057; <abbrev xmlns:xlink="http://www.w3.org/1999/xlink" xlink:title="Mesosoma Length" id="ABBRID0EFUAE" xlink:type="simple">ML</abbrev>: 0.467–0.583; <abbrev xmlns:xlink="http://www.w3.org/1999/xlink" xlink:title="Pronotum Width" id="ABBRID0EJUAE" xlink:type="simple">PW</abbrev>: 0.277–0.329; <abbrev xmlns:xlink="http://www.w3.org/1999/xlink" xlink:title="Profemur Length" id="ABBRID0ENUAE" xlink:type="simple">PFL</abbrev>: 0.326–0.413; <abbrev xmlns:xlink="http://www.w3.org/1999/xlink" xlink:title="Head Length" id="ABBRID0ERUAE" xlink:type="simple">HL</abbrev>+<abbrev xmlns:xlink="http://www.w3.org/1999/xlink" xlink:title="Mesosoma Length" id="ABBRID0EVUAE" xlink:type="simple">ML</abbrev>: 0.927–1.09.</p><fig id="F2" position="float" orientation="portrait"><object-id xmlns:xlink="http://www.w3.org/1999/xlink" content-type="doi" xlink:type="simple">10.3897/zookeys.1154.97578.figures4-6</object-id><object-id xmlns:xlink="http://www.w3.org/1999/xlink" content-type="arpha" xlink:type="simple">E759048C-C1BC-547D-87AE-F869693FBADD</object-id><label>Figures 4–6.</label><caption><p><italic><tp:taxon-name><tp:taxon-name-part taxon-name-part-type="genus" reg="Acropyga">Acropyga</tp:taxon-name-part><tp:taxon-name-part taxon-name-part-type="species" reg="manuense">manuense</tp:taxon-name-part></tp:taxon-name></italic> sp. nov., worker USNMENT01130435 (holotype) <bold>4</bold> lateral view <bold>5</bold> full-face view <bold>6</bold> dorsal view.</p></caption><graphic xmlns:xlink="http://www.w3.org/1999/xlink" xlink:href="zookeys-1154-001_article-97578__-g002.jpg" position="float" orientation="portrait" xlink:type="simple" id="oo_826587.jpg"><uri content-type="original_file" xlink:type="simple">https://binary.pensoft.net/fig/826587</uri></graphic></fig><p><bold><italic>Queen</italic> (<italic>N = 4</italic>).</bold> As in worker with modifications expected for caste and with the following differences: <abbrev xmlns:xlink="http://www.w3.org/1999/xlink" xlink:title="Cephalic Index" id="ABBRID0EAWAE" xlink:type="simple">CI</abbrev>: 95–100; <abbrev xmlns:xlink="http://www.w3.org/1999/xlink" xlink:title="Scape Index" id="ABBRID0EEWAE" xlink:type="simple">SI</abbrev>: 78–87; <abbrev xmlns:xlink="http://www.w3.org/1999/xlink" xlink:title="Relative Eye Length Index" id="ABBRID0EIWAE" xlink:type="simple">REL</abbrev>: 26–32. Measurements (<italic>N</italic> =3). <abbrev xmlns:xlink="http://www.w3.org/1999/xlink" xlink:title="Head Width" id="ABBRID0EOWAE" xlink:type="simple">HW</abbrev>: 0.524–0.59; <abbrev xmlns:xlink="http://www.w3.org/1999/xlink" xlink:title="Head Length" id="ABBRID0ESWAE" xlink:type="simple">HL</abbrev>:0.55–0.59; <abbrev xmlns:xlink="http://www.w3.org/1999/xlink" xlink:title="Eye Length" id="ABBRID0EWWAE" xlink:type="simple">EL</abbrev>: 0.147–0.188; <abbrev xmlns:xlink="http://www.w3.org/1999/xlink" xlink:title="Mesosoma Length" id="ABBRID0E1WAE" xlink:type="simple">ML</abbrev>: 0.844–1.03; <abbrev xmlns:xlink="http://www.w3.org/1999/xlink" xlink:title="Pronotum Width" id="ABBRID0E5WAE" xlink:type="simple">PW</abbrev>: 0.531–0.606; <abbrev xmlns:xlink="http://www.w3.org/1999/xlink" xlink:title="Profemur Length" id="ABBRID0ECXAE" xlink:type="simple">PFL</abbrev>: 0.428–0.454; <abbrev xmlns:xlink="http://www.w3.org/1999/xlink" xlink:title="Head Length" id="ABBRID0EGXAE" xlink:type="simple">HL</abbrev>+<abbrev xmlns:xlink="http://www.w3.org/1999/xlink" xlink:title="Mesosoma Length" id="ABBRID0EKXAE" xlink:type="simple">ML</abbrev>: 1.4–1.62.</p><p><bold><italic>Male</italic> (<italic>N = 4</italic>).</bold> Head yellowish-brown, excluding mandibles and funicular segments which are yellow; remainder of body yellow. Head about as long as wide (<abbrev xmlns:xlink="http://www.w3.org/1999/xlink" xlink:title="Cephalic Index" id="ABBRID0EXXAE" xlink:type="simple">CI</abbrev>: 99–108); posterior margin slightly rounded; medially with three prominent ocelli just anterior to posterior margin; posterolateral corners rounded with an indistinct angle and 2–3 erect setae. Compound eyes large, surpassing head margin in full-frontal view (<abbrev xmlns:xlink="http://www.w3.org/1999/xlink" xlink:title="Relative Eye Length Index" id="ABBRID0E2XAE" xlink:type="simple">REL</abbrev>: 34–40). 9-segmented incrassate antennae; scapes surpass posterior margin by about length of antennal pedicel (<abbrev xmlns:xlink="http://www.w3.org/1999/xlink" xlink:title="Scape Index" id="ABBRID0E6XAE" xlink:type="simple">SI</abbrev>: 93–97); scapes covered with dense pubescence and widely scattered short erect setae. Clypeus medially convex (clypeal width in paratype <ext-link xmlns:xlink="http://www.w3.org/1999/xlink" xlink:href="https://mbd-db.osu.edu/hol/search_results?&amp;search_type=fast&amp;q=USNMENT01130437" ext-link-type="uri" xlink:type="simple">USNMENT01130437</ext-link> = 0.08 mm long); mandible with three teeth, large apical tooth and two smaller teeth at the basal angle; on some mandibles the two smaller teeth appear to have fused at the basal angle rendering the mandible 2-toothed. Mesosoma covered with dense pubescence and scattered short erect setae on mesoscutum and mesoscutellum. Pronotum small and collar-like with overarching large, rounded mesonotum. Mesoscutellum slightly higher than mesoscutellum in lateral view. Propodeum lower than mesonotum with no separation into dorsal and declivitous faces; propodeum flat (paratype <ext-link xmlns:xlink="http://www.w3.org/1999/xlink" xlink:href="https://mbd-db.osu.edu/hol/search_results?&amp;search_type=fast&amp;q=USNMENT01130437" ext-link-type="uri" xlink:type="simple">USNMENT01130437</ext-link> = 0.212 mm long) with a slight slope toward petiole. Petiole thick and erect just surpassing the lowest portion of the propodeum in lateral view. Gaster typical of male <italic><tp:taxon-name><tp:taxon-name-part taxon-name-part-type="genus" reg="Acropyga">Acropyga</tp:taxon-name-part></tp:taxon-name></italic> with thick layer of pubescence and scattered erect setae. Gonopods in lateral view tapered to a rounded apex (paratype <ext-link xmlns:xlink="http://www.w3.org/1999/xlink" xlink:href="https://mbd-db.osu.edu/hol/search_results?&amp;search_type=fast&amp;q=USNMENT01130437" ext-link-type="uri" xlink:type="simple">USNMENT01130437</ext-link> gonopod length = 0.216 mm long); in dorsal view gonopods medially expanded. Cuspi tubular (paratype <ext-link xmlns:xlink="http://www.w3.org/1999/xlink" xlink:href="https://mbd-db.osu.edu/hol/search_results?&amp;search_type=fast&amp;q=USNMENT01130437" ext-link-type="uri" xlink:type="simple">USNMENT01130437</ext-link> = 0.094 mm long); where cuspi meet digiti several peg-like teeth span the surface; several setae extend off of cuspi apex as well; digiti tubular before a distinct right angle bending ventrally where they meet the cuspi; ventral facing portion of digiti taper toward apex becoming needle-like (paratype <ext-link xmlns:xlink="http://www.w3.org/1999/xlink" xlink:href="https://mbd-db.osu.edu/hol/search_results?&amp;search_type=fast&amp;q=USNMENT01130437" ext-link-type="uri" xlink:type="simple">USNMENT01130437</ext-link> = 0.108 mm long); apex of digiti visible beyond ventral margin of gonopod in lateral view. Penial sclerites elongate (Fig. <xref ref-type="fig" rid="F1">3</xref>); ventral margin curves from apex through rounded posterior region; along rounded section of penial sclerites margin dentate; apodeme located medially on anterior end of penial sclerites; apex of penial sclerites bend toward gonopods. Measurements (<italic>N</italic> =3). <abbrev xmlns:xlink="http://www.w3.org/1999/xlink" xlink:title="Head Width" id="ABBRID0EJZAE" xlink:type="simple">HW</abbrev>: 0.389–0.399; <abbrev xmlns:xlink="http://www.w3.org/1999/xlink" xlink:title="Head Length" id="ABBRID0ENZAE" xlink:type="simple">HL</abbrev>: 0.36–0.4; <abbrev xmlns:xlink="http://www.w3.org/1999/xlink" xlink:title="Eye Length" id="ABBRID0ERZAE" xlink:type="simple">EL</abbrev>: 0.128–0.155; <abbrev xmlns:xlink="http://www.w3.org/1999/xlink" xlink:title="Mesosoma Length" id="ABBRID0EVZAE" xlink:type="simple">ML</abbrev>: 0.663–0.692; <abbrev xmlns:xlink="http://www.w3.org/1999/xlink" xlink:title="Pronotum Width" id="ABBRID0EZZAE" xlink:type="simple">PW</abbrev>: 0.465–0.494; <abbrev xmlns:xlink="http://www.w3.org/1999/xlink" xlink:title="Profemur Length" id="ABBRID0E4ZAE" xlink:type="simple">PFL</abbrev>: 0.412–0.451; <abbrev xmlns:xlink="http://www.w3.org/1999/xlink" xlink:title="Head Length" id="ABBRID0EB1AE" xlink:type="simple">HL</abbrev>+<abbrev xmlns:xlink="http://www.w3.org/1999/xlink" xlink:title="Mesosoma Length" id="ABBRID0EF1AE" xlink:type="simple">ML</abbrev>: 1.04–1.08.</p></tp:treatment-sec><tp:treatment-sec sec-type="material" id="SECID0EJ1AE"><title>Material examined.</title><p><bold><italic>Holotype</italic></bold>: Peru • worker; Madre de Dios, Las Cruces, Manu Paradise Lodge, nest behind lodge, in soil around small rotting branches; <named-content xmlns:xlink="http://www.w3.org/1999/xlink" content-type="dwc:verbatimCoordinates" xlink:type="simple"><named-content content-type="geo-json" specific-use="{&#34;type&#34;:&#34;Point&#34;,&#34;coordinates&#34;:[-71.544000,-13.055000]}" id="NCID0EX1AE" xlink:type="simple">13.055°S, 71.544°W</named-content></named-content>; 31.v.2019; J.S. LaPolla and S.A. Schneider leg.; <ext-link xmlns:xlink="http://www.w3.org/1999/xlink" xlink:href="https://mbd-db.osu.edu/hol/search_results?&amp;search_type=fast&amp;q=USNMENT01130435" ext-link-type="uri" xlink:type="simple">USNMENT01130435</ext-link> (<named-content xmlns:xlink="http://www.w3.org/1999/xlink" content-type="dwc:institutional_code" xlink:title="Museo de Historia Natural, Universidad Nacional Mayor de San Marcos, Lima, Peru" xlink:href="http://grbio.org/institution/museo-de-historia-natural-universidad-nacional-mayor-de-san-marcos" xlink:type="simple">UNMSM</named-content>). <bold><italic>Paratypes</italic></bold>: Peru • same data as holotype; 9 paratype workers: <ext-link xmlns:xlink="http://www.w3.org/1999/xlink" xlink:href="https://mbd-db.osu.edu/hol/search_results?&amp;search_type=fast&amp;q=USNMENT01130438" ext-link-type="uri" xlink:type="simple">USNMENT01130438</ext-link> (<named-content xmlns:xlink="http://www.w3.org/1999/xlink" content-type="dwc:institutional_code" xlink:title="Smithsonian National Museum of Natural History, Coccomorpha collection at USDA Agricultural Research Service, Beltsville, Maryland, USA" xlink:href="http://grbio.org/institution/smithsonian-institution-national-museum-natural-history-0" xlink:type="simple">USNM</named-content>), <ext-link xmlns:xlink="http://www.w3.org/1999/xlink" xlink:href="https://mbd-db.osu.edu/hol/search_results?&amp;search_type=fast&amp;q=USNMENT01130439" ext-link-type="uri" xlink:type="simple">USNMENT01130439</ext-link> (<named-content xmlns:xlink="http://www.w3.org/1999/xlink" content-type="dwc:institutional_code" xlink:title="Smithsonian National Museum of Natural History, Coccomorpha collection at USDA Agricultural Research Service, Beltsville, Maryland, USA" xlink:href="http://grbio.org/institution/smithsonian-institution-national-museum-natural-history-0" xlink:type="simple">USNM</named-content>), <ext-link xmlns:xlink="http://www.w3.org/1999/xlink" xlink:href="https://mbd-db.osu.edu/hol/search_results?&amp;search_type=fast&amp;q=USNMENT01130450" ext-link-type="uri" xlink:type="simple">USNMENT01130450</ext-link> (<named-content xmlns:xlink="http://www.w3.org/1999/xlink" content-type="dwc:institutional_code" xlink:title="Smithsonian National Museum of Natural History, Coccomorpha collection at USDA Agricultural Research Service, Beltsville, Maryland, USA" xlink:href="http://grbio.org/institution/smithsonian-institution-national-museum-natural-history-0" xlink:type="simple">USNM</named-content>), <ext-link xmlns:xlink="http://www.w3.org/1999/xlink" xlink:href="https://mbd-db.osu.edu/hol/search_results?&amp;search_type=fast&amp;q=USNMENT01130451" ext-link-type="uri" xlink:type="simple">USNMENT01130451</ext-link> (<named-content xmlns:xlink="http://www.w3.org/1999/xlink" content-type="dwc:institutional_code" xlink:title="Smithsonian National Museum of Natural History, Coccomorpha collection at USDA Agricultural Research Service, Beltsville, Maryland, USA" xlink:href="http://grbio.org/institution/smithsonian-institution-national-museum-natural-history-0" xlink:type="simple">USNM</named-content>), <ext-link xmlns:xlink="http://www.w3.org/1999/xlink" xlink:href="https://mbd-db.osu.edu/hol/search_results?&amp;search_type=fast&amp;q=USNMENT01130452" ext-link-type="uri" xlink:type="simple">USNMENT01130452</ext-link> (<named-content xmlns:xlink="http://www.w3.org/1999/xlink" content-type="dwc:institutional_code" xlink:title="Smithsonian National Museum of Natural History, Coccomorpha collection at USDA Agricultural Research Service, Beltsville, Maryland, USA" xlink:href="http://grbio.org/institution/smithsonian-institution-national-museum-natural-history-0" xlink:type="simple">USNM</named-content>), <ext-link xmlns:xlink="http://www.w3.org/1999/xlink" xlink:href="https://mbd-db.osu.edu/hol/search_results?&amp;search_type=fast&amp;q=USNMENT01130453" ext-link-type="uri" xlink:type="simple">USNMENT01130453</ext-link> (<named-content xmlns:xlink="http://www.w3.org/1999/xlink" content-type="dwc:institutional_code" xlink:title="Smithsonian National Museum of Natural History, Coccomorpha collection at USDA Agricultural Research Service, Beltsville, Maryland, USA" xlink:href="http://grbio.org/institution/smithsonian-institution-national-museum-natural-history-0" xlink:type="simple">USNM</named-content>), <ext-link xmlns:xlink="http://www.w3.org/1999/xlink" xlink:href="https://mbd-db.osu.edu/hol/search_results?&amp;search_type=fast&amp;q=USNMENT01130454" ext-link-type="uri" xlink:type="simple">USNMENT01130454</ext-link> (<named-content xmlns:xlink="http://www.w3.org/1999/xlink" content-type="dwc:institutional_code" xlink:title="Smithsonian National Museum of Natural History, Coccomorpha collection at USDA Agricultural Research Service, Beltsville, Maryland, USA" xlink:href="http://grbio.org/institution/smithsonian-institution-national-museum-natural-history-0" xlink:type="simple">USNM</named-content>), <ext-link xmlns:xlink="http://www.w3.org/1999/xlink" xlink:href="https://mbd-db.osu.edu/hol/search_results?&amp;search_type=fast&amp;q=USNMENT01130465" ext-link-type="uri" xlink:type="simple">USNMENT01130465</ext-link> (<named-content xmlns:xlink="http://www.w3.org/1999/xlink" content-type="dwc:institutional_code" xlink:title="Smithsonian National Museum of Natural History, Coccomorpha collection at USDA Agricultural Research Service, Beltsville, Maryland, USA" xlink:href="http://grbio.org/institution/smithsonian-institution-national-museum-natural-history-0" xlink:type="simple">USNM</named-content>), <ext-link xmlns:xlink="http://www.w3.org/1999/xlink" xlink:href="https://mbd-db.osu.edu/hol/search_results?&amp;search_type=fast&amp;q=USNMENT01130483" ext-link-type="uri" xlink:type="simple">USNMENT01130483</ext-link> (<named-content xmlns:xlink="http://www.w3.org/1999/xlink" content-type="dwc:institutional_code" xlink:title="Smithsonian National Museum of Natural History, Coccomorpha collection at USDA Agricultural Research Service, Beltsville, Maryland, USA" xlink:href="http://grbio.org/institution/smithsonian-institution-national-museum-natural-history-0" xlink:type="simple">USNM</named-content>); paratype queens: <ext-link xmlns:xlink="http://www.w3.org/1999/xlink" xlink:href="https://mbd-db.osu.edu/hol/search_results?&amp;search_type=fast&amp;q=USNMENT01130436" ext-link-type="uri" xlink:type="simple">USNMENT01130436</ext-link> (<named-content xmlns:xlink="http://www.w3.org/1999/xlink" content-type="dwc:institutional_code" xlink:title="Smithsonian National Museum of Natural History, Coccomorpha collection at USDA Agricultural Research Service, Beltsville, Maryland, USA" xlink:href="http://grbio.org/institution/smithsonian-institution-national-museum-natural-history-0" xlink:type="simple">USNM</named-content>), <ext-link xmlns:xlink="http://www.w3.org/1999/xlink" xlink:href="https://mbd-db.osu.edu/hol/search_results?&amp;search_type=fast&amp;q=USNMENT01130467" ext-link-type="uri" xlink:type="simple">USNMENT01130467</ext-link> (<named-content xmlns:xlink="http://www.w3.org/1999/xlink" content-type="dwc:institutional_code" xlink:title="Smithsonian National Museum of Natural History, Coccomorpha collection at USDA Agricultural Research Service, Beltsville, Maryland, USA" xlink:href="http://grbio.org/institution/smithsonian-institution-national-museum-natural-history-0" xlink:type="simple">USNM</named-content>), <ext-link xmlns:xlink="http://www.w3.org/1999/xlink" xlink:href="https://mbd-db.osu.edu/hol/search_results?&amp;search_type=fast&amp;q=USNMENT01130468" ext-link-type="uri" xlink:type="simple">USNMENT01130468</ext-link> (<named-content xmlns:xlink="http://www.w3.org/1999/xlink" content-type="dwc:institutional_code" xlink:title="Smithsonian National Museum of Natural History, Coccomorpha collection at USDA Agricultural Research Service, Beltsville, Maryland, USA" xlink:href="http://grbio.org/institution/smithsonian-institution-national-museum-natural-history-0" xlink:type="simple">USNM</named-content>), <ext-link xmlns:xlink="http://www.w3.org/1999/xlink" xlink:href="https://mbd-db.osu.edu/hol/search_results?&amp;search_type=fast&amp;q=USNMENT01130480" ext-link-type="uri" xlink:type="simple">USNMENT01130480</ext-link> (<named-content xmlns:xlink="http://www.w3.org/1999/xlink" content-type="dwc:institutional_code" xlink:title="Smithsonian National Museum of Natural History, Coccomorpha collection at USDA Agricultural Research Service, Beltsville, Maryland, USA" xlink:href="http://grbio.org/institution/smithsonian-institution-national-museum-natural-history-0" xlink:type="simple">USNM</named-content>); paratype males: <ext-link xmlns:xlink="http://www.w3.org/1999/xlink" xlink:href="https://mbd-db.osu.edu/hol/search_results?&amp;search_type=fast&amp;q=USNMENT01130437" ext-link-type="uri" xlink:type="simple">USNMENT01130437</ext-link> (<named-content xmlns:xlink="http://www.w3.org/1999/xlink" content-type="dwc:institutional_code" xlink:title="Smithsonian National Museum of Natural History, Coccomorpha collection at USDA Agricultural Research Service, Beltsville, Maryland, USA" xlink:href="http://grbio.org/institution/smithsonian-institution-national-museum-natural-history-0" xlink:type="simple">USNM</named-content>), <ext-link xmlns:xlink="http://www.w3.org/1999/xlink" xlink:href="https://mbd-db.osu.edu/hol/search_results?&amp;search_type=fast&amp;q=USNMENT01130466" ext-link-type="uri" xlink:type="simple">USNMENT01130466</ext-link> (<named-content xmlns:xlink="http://www.w3.org/1999/xlink" content-type="dwc:institutional_code" xlink:title="Smithsonian National Museum of Natural History, Coccomorpha collection at USDA Agricultural Research Service, Beltsville, Maryland, USA" xlink:href="http://grbio.org/institution/smithsonian-institution-national-museum-natural-history-0" xlink:type="simple">USNM</named-content>), <ext-link xmlns:xlink="http://www.w3.org/1999/xlink" xlink:href="https://mbd-db.osu.edu/hol/search_results?&amp;search_type=fast&amp;q=USNMENT01130481" ext-link-type="uri" xlink:type="simple">USNMENT01130481</ext-link> (<named-content xmlns:xlink="http://www.w3.org/1999/xlink" content-type="dwc:institutional_code" xlink:title="Smithsonian National Museum of Natural History, Coccomorpha collection at USDA Agricultural Research Service, Beltsville, Maryland, USA" xlink:href="http://grbio.org/institution/smithsonian-institution-national-museum-natural-history-0" xlink:type="simple">USNM</named-content>), <ext-link xmlns:xlink="http://www.w3.org/1999/xlink" xlink:href="https://mbd-db.osu.edu/hol/search_results?&amp;search_type=fast&amp;q=USNMENT01130482" ext-link-type="uri" xlink:type="simple">USNMENT01130482</ext-link> (<named-content xmlns:xlink="http://www.w3.org/1999/xlink" content-type="dwc:institutional_code" xlink:title="Smithsonian National Museum of Natural History, Coccomorpha collection at USDA Agricultural Research Service, Beltsville, Maryland, USA" xlink:href="http://grbio.org/institution/smithsonian-institution-national-museum-natural-history-0" xlink:type="simple">USNM</named-content>).</p></tp:treatment-sec><tp:treatment-sec sec-type="etymology" id="SECID0EUAAG"><title>Etymology.</title><p>The epithet is a noun in apposition, referring to its type location near Manu National Park, Peru.</p></tp:treatment-sec><tp:treatment-sec sec-type="remarks" id="SECID0EZAAG"><title>Remarks.</title><p>The workers of <italic><tp:taxon-name><tp:taxon-name-part taxon-name-part-type="genus" reg="Acropyga">A.</tp:taxon-name-part><tp:taxon-name-part taxon-name-part-type="species" reg="manuense">manuense</tp:taxon-name-part></tp:taxon-name></italic> are similar in overall appearance to both <italic><tp:taxon-name><tp:taxon-name-part taxon-name-part-type="genus" reg="Acropyga">A.</tp:taxon-name-part><tp:taxon-name-part taxon-name-part-type="species" reg="fuhrmanni">fuhrmanni</tp:taxon-name-part></tp:taxon-name></italic> and <italic><tp:taxon-name><tp:taxon-name-part taxon-name-part-type="genus" reg="Acropyga">A.</tp:taxon-name-part><tp:taxon-name-part taxon-name-part-type="species" reg="smithii">smithii</tp:taxon-name-part></tp:taxon-name></italic> with all three possessing 8 antennal segments (although <italic><tp:taxon-name><tp:taxon-name-part taxon-name-part-type="genus" reg="Acropyga">A.</tp:taxon-name-part><tp:taxon-name-part taxon-name-part-type="species" reg="smithii">smithii</tp:taxon-name-part></tp:taxon-name></italic> workers can occasionally be found with as few as 7 segments) and 4 mandibular teeth. One of the most obvious ways <italic><tp:taxon-name><tp:taxon-name-part taxon-name-part-type="genus" reg="Acropyga">A.</tp:taxon-name-part><tp:taxon-name-part taxon-name-part-type="species" reg="manuense">manuense</tp:taxon-name-part></tp:taxon-name></italic> workers differ from both <italic><tp:taxon-name><tp:taxon-name-part taxon-name-part-type="genus" reg="Acropyga">A.</tp:taxon-name-part><tp:taxon-name-part taxon-name-part-type="species" reg="fuhrmanni">fuhrmanni</tp:taxon-name-part></tp:taxon-name></italic> and <italic><tp:taxon-name><tp:taxon-name-part taxon-name-part-type="genus" reg="Acropyga">A.</tp:taxon-name-part><tp:taxon-name-part taxon-name-part-type="species" reg="smithii">smithii</tp:taxon-name-part></tp:taxon-name></italic> workers is in mesosomal pubescence. In <italic><tp:taxon-name><tp:taxon-name-part taxon-name-part-type="genus" reg="Acropyga">A.</tp:taxon-name-part><tp:taxon-name-part taxon-name-part-type="species" reg="manuense">manuense</tp:taxon-name-part></tp:taxon-name></italic> workers possess thick pubescence that extends down the lateral portions of the pronotum and onto the mesopleuron. In <italic><tp:taxon-name><tp:taxon-name-part taxon-name-part-type="genus" reg="Acropyga">A.</tp:taxon-name-part><tp:taxon-name-part taxon-name-part-type="species" reg="fuhrmanni">fuhrmanni</tp:taxon-name-part></tp:taxon-name></italic> and <italic><tp:taxon-name><tp:taxon-name-part taxon-name-part-type="genus" reg="Acropyga">A.</tp:taxon-name-part><tp:taxon-name-part taxon-name-part-type="species" reg="smithii">smithii</tp:taxon-name-part></tp:taxon-name></italic> pubescence is very sparse to lacking on the lateral portions of the pronotum and the mesopleuron.</p><fig id="F3" position="float" orientation="portrait"><object-id xmlns:xlink="http://www.w3.org/1999/xlink" content-type="doi" xlink:type="simple">10.3897/zookeys.1154.97578.figures7-8</object-id><object-id xmlns:xlink="http://www.w3.org/1999/xlink" content-type="arpha" xlink:type="simple">91CD4B25-03CD-580A-A10D-DC0E821D7498</object-id><label>Figures 7, 8.</label><caption><p><italic><tp:taxon-name><tp:taxon-name-part taxon-name-part-type="genus" reg="Acropyga">Acropyga</tp:taxon-name-part><tp:taxon-name-part taxon-name-part-type="species" reg="manuense">manuense</tp:taxon-name-part></tp:taxon-name></italic> sp. nov., queen USNMENT01130436 <bold>7</bold> lateral view <bold>8</bold> full-face view.</p></caption><graphic xmlns:xlink="http://www.w3.org/1999/xlink" xlink:href="zookeys-1154-001_article-97578__-g003.jpg" position="float" orientation="portrait" xlink:type="simple" id="oo_826588.jpg"><uri content-type="original_file" xlink:type="simple">https://binary.pensoft.net/fig/826588</uri></graphic></fig><fig id="F4" position="float" orientation="portrait"><object-id xmlns:xlink="http://www.w3.org/1999/xlink" content-type="doi" xlink:type="simple">10.3897/zookeys.1154.97578.figures9-12</object-id><object-id xmlns:xlink="http://www.w3.org/1999/xlink" content-type="arpha" xlink:type="simple">F96D4ECD-6700-5BC0-A2F0-02ADFBDB96BD</object-id><label>Figures 9–12.</label><caption><p><italic><tp:taxon-name><tp:taxon-name-part taxon-name-part-type="genus" reg="Acropyga">Acropyga</tp:taxon-name-part><tp:taxon-name-part taxon-name-part-type="species" reg="manuense">manuense</tp:taxon-name-part></tp:taxon-name></italic> sp. nov., male USNMENT01130437 <bold>9</bold> lateral view <bold>10</bold> full-face view <bold>11</bold> ventral view of genitalia <bold>12</bold> dorsal view of genitalia.</p></caption><graphic xmlns:xlink="http://www.w3.org/1999/xlink" xlink:href="zookeys-1154-001_article-97578__-g004.jpg" position="float" orientation="portrait" xlink:type="simple" id="oo_826589.jpg"><uri content-type="original_file" xlink:type="simple">https://binary.pensoft.net/fig/826589</uri></graphic></fig><p>Several measurements will also allow for separation of the three species. The smallest of the three species is <italic><tp:taxon-name><tp:taxon-name-part taxon-name-part-type="genus" reg="Acropyga">A.</tp:taxon-name-part><tp:taxon-name-part taxon-name-part-type="species" reg="smithii">smithii</tp:taxon-name-part></tp:taxon-name></italic> with a head width and length less than 0.4 mm, whereas both <italic><tp:taxon-name><tp:taxon-name-part taxon-name-part-type="genus" reg="Acropyga">A.</tp:taxon-name-part><tp:taxon-name-part taxon-name-part-type="species" reg="fuhrmanni">fuhrmanni</tp:taxon-name-part></tp:taxon-name></italic> and <italic><tp:taxon-name><tp:taxon-name-part taxon-name-part-type="genus" reg="Acropyga">A.</tp:taxon-name-part><tp:taxon-name-part taxon-name-part-type="species" reg="manuense">manuense</tp:taxon-name-part></tp:taxon-name></italic> have head widths and lengths greater than 0.4 mm. The scape length in <italic><tp:taxon-name><tp:taxon-name-part taxon-name-part-type="genus" reg="Acropyga">A.</tp:taxon-name-part><tp:taxon-name-part taxon-name-part-type="species" reg="smithii">smithii</tp:taxon-name-part></tp:taxon-name></italic> is less than 0.27 mm, while it is greater than 0.3 mm in both <italic><tp:taxon-name><tp:taxon-name-part taxon-name-part-type="genus" reg="Acropyga">A.</tp:taxon-name-part><tp:taxon-name-part taxon-name-part-type="species" reg="fuhrmanni">fuhrmanni</tp:taxon-name-part></tp:taxon-name></italic> and <italic><tp:taxon-name><tp:taxon-name-part taxon-name-part-type="genus" reg="Acropyga">A.</tp:taxon-name-part><tp:taxon-name-part taxon-name-part-type="species" reg="manuense">manuense</tp:taxon-name-part></tp:taxon-name></italic>. The small size of <italic><tp:taxon-name><tp:taxon-name-part taxon-name-part-type="genus" reg="Acropyga">A.</tp:taxon-name-part><tp:taxon-name-part taxon-name-part-type="species" reg="smithii">smithii</tp:taxon-name-part></tp:taxon-name></italic> makes it fairly easy to distinguish from both <italic><tp:taxon-name><tp:taxon-name-part taxon-name-part-type="genus" reg="Acropyga">A.</tp:taxon-name-part><tp:taxon-name-part taxon-name-part-type="species" reg="fuhrmanni">fuhrmanni</tp:taxon-name-part></tp:taxon-name></italic> and <italic><tp:taxon-name><tp:taxon-name-part taxon-name-part-type="genus" reg="Acropyga">A.</tp:taxon-name-part><tp:taxon-name-part taxon-name-part-type="species" reg="manuense">manuense</tp:taxon-name-part></tp:taxon-name></italic>. Workers of <italic><tp:taxon-name><tp:taxon-name-part taxon-name-part-type="genus" reg="Acropyga">A.</tp:taxon-name-part><tp:taxon-name-part taxon-name-part-type="species" reg="fuhrmanni">fuhrmanni</tp:taxon-name-part></tp:taxon-name></italic> and <italic><tp:taxon-name><tp:taxon-name-part taxon-name-part-type="genus" reg="Acropyga">A.</tp:taxon-name-part><tp:taxon-name-part taxon-name-part-type="species" reg="manuense">manuense</tp:taxon-name-part></tp:taxon-name></italic> possesses different eye sizes with a relative eye length index between 12–15 in <italic><tp:taxon-name><tp:taxon-name-part taxon-name-part-type="genus" reg="Acropyga">A.</tp:taxon-name-part><tp:taxon-name-part taxon-name-part-type="species" reg="fuhrmanni">fuhrmanni</tp:taxon-name-part></tp:taxon-name></italic> and between 6–11 in <italic><tp:taxon-name><tp:taxon-name-part taxon-name-part-type="genus" reg="Acropyga">A.</tp:taxon-name-part><tp:taxon-name-part taxon-name-part-type="species" reg="manuense">manuense</tp:taxon-name-part></tp:taxon-name></italic> (Fig. <xref ref-type="fig" rid="F5">13</xref>). The cephalic index is also instructive with <italic><tp:taxon-name><tp:taxon-name-part taxon-name-part-type="genus" reg="Acropyga">A.</tp:taxon-name-part><tp:taxon-name-part taxon-name-part-type="species" reg="fuhrmanni">fuhrmanni</tp:taxon-name-part></tp:taxon-name></italic> generally having a value over 100 with <italic><tp:taxon-name><tp:taxon-name-part taxon-name-part-type="genus" reg="Acropyga">A.</tp:taxon-name-part><tp:taxon-name-part taxon-name-part-type="species" reg="manuense">manuense</tp:taxon-name-part></tp:taxon-name></italic> less than 100.</p><fig id="F5" position="float" orientation="portrait"><object-id xmlns:xlink="http://www.w3.org/1999/xlink" content-type="doi" xlink:type="simple">10.3897/zookeys.1154.97578.figure13</object-id><object-id xmlns:xlink="http://www.w3.org/1999/xlink" content-type="arpha" xlink:type="simple">7F8E7F45-3E06-5BEE-8B6E-762F194F7174</object-id><label>Figure 13.</label><caption><p>Bivariate plot of eye length vs. head length among measured <italic><tp:taxon-name><tp:taxon-name-part taxon-name-part-type="genus" reg="Acropyga">A.</tp:taxon-name-part><tp:taxon-name-part taxon-name-part-type="species" reg="fuhrmanni">fuhrmanni</tp:taxon-name-part></tp:taxon-name></italic>, <italic><tp:taxon-name><tp:taxon-name-part taxon-name-part-type="genus" reg="Acropyga">A.</tp:taxon-name-part><tp:taxon-name-part taxon-name-part-type="species" reg="manuense">manuense</tp:taxon-name-part></tp:taxon-name></italic> and <italic><tp:taxon-name><tp:taxon-name-part taxon-name-part-type="genus" reg="Acropyga">A.</tp:taxon-name-part><tp:taxon-name-part taxon-name-part-type="species" reg="smithii">smithii</tp:taxon-name-part></tp:taxon-name></italic> workers.</p></caption><graphic xmlns:xlink="http://www.w3.org/1999/xlink" xlink:href="zookeys-1154-001_article-97578__-g005.jpg" position="float" orientation="portrait" xlink:type="simple" id="oo_826590.jpg"><uri content-type="original_file" xlink:type="simple">https://binary.pensoft.net/fig/826590</uri></graphic></fig><p>The most striking differences between <italic><tp:taxon-name><tp:taxon-name-part taxon-name-part-type="genus" reg="Acropyga">A.</tp:taxon-name-part><tp:taxon-name-part taxon-name-part-type="species" reg="fuhrmanni">fuhrmanni</tp:taxon-name-part></tp:taxon-name></italic>, <italic><tp:taxon-name><tp:taxon-name-part taxon-name-part-type="genus" reg="Acropyga">A.</tp:taxon-name-part><tp:taxon-name-part taxon-name-part-type="species" reg="smithii">smithii</tp:taxon-name-part></tp:taxon-name></italic> and <italic><tp:taxon-name><tp:taxon-name-part taxon-name-part-type="genus" reg="Acropyga">A.</tp:taxon-name-part><tp:taxon-name-part taxon-name-part-type="species" reg="manuense">manuense</tp:taxon-name-part></tp:taxon-name></italic> are found in males. The mandibles of the three species’ males differ in the number and size of teeth, with <italic><tp:taxon-name><tp:taxon-name-part taxon-name-part-type="genus" reg="Acropyga">A.</tp:taxon-name-part><tp:taxon-name-part taxon-name-part-type="species" reg="manuense">manuense</tp:taxon-name-part></tp:taxon-name></italic> possessing three distinct equally sized teeth. Both <italic><tp:taxon-name><tp:taxon-name-part taxon-name-part-type="genus" reg="Acropyga">A.</tp:taxon-name-part><tp:taxon-name-part taxon-name-part-type="species" reg="fuhrmanni">fuhrmanni</tp:taxon-name-part></tp:taxon-name></italic> and <italic><tp:taxon-name><tp:taxon-name-part taxon-name-part-type="genus" reg="Acropyga">A.</tp:taxon-name-part><tp:taxon-name-part taxon-name-part-type="species" reg="smithii">smithii</tp:taxon-name-part></tp:taxon-name></italic> only have two teeth: a prominent apical tooth and a much smaller tooth at the basal angle. There are several genitalic differences between the three species such as each possessing uniquely shaped penial sclerites (Figs <xref ref-type="fig" rid="F1">1–3</xref>). The digitus is very distinctive within <italic><tp:taxon-name><tp:taxon-name-part taxon-name-part-type="genus" reg="Acropyga">A.</tp:taxon-name-part><tp:taxon-name-part taxon-name-part-type="species" reg="manuense">manuense</tp:taxon-name-part></tp:taxon-name></italic>, being ventrally directed, elongated and coming to a prominent point (Figs <xref ref-type="fig" rid="F4">9</xref>, <xref ref-type="fig" rid="F4">11</xref>). The elongated, pointed structure of the digitus is unique among all <italic><tp:taxon-name><tp:taxon-name-part taxon-name-part-type="genus" reg="Acropyga">Acropyga</tp:taxon-name-part></tp:taxon-name></italic> species.</p><p>In the key to New World workers provided by <xref ref-type="bibr" rid="B5">LaPolla (2004)</xref>, specimens of <italic><tp:taxon-name><tp:taxon-name-part taxon-name-part-type="genus" reg="Acropyga">A.</tp:taxon-name-part><tp:taxon-name-part taxon-name-part-type="species" reg="manuense">manuense</tp:taxon-name-part></tp:taxon-name></italic> will key to the lug for <italic><tp:taxon-name><tp:taxon-name-part taxon-name-part-type="genus" reg="Acropyga">A.</tp:taxon-name-part><tp:taxon-name-part taxon-name-part-type="species" reg="fuhrmanni">fuhrmanni</tp:taxon-name-part></tp:taxon-name></italic>. That lug would become a new couplet as follows:</p><table-wrap content-type="key" position="anchor" orientation="portrait"><table id="TID0EBEAE" rules="all"><tbody><tr><td rowspan="1" colspan="1">1</td><td rowspan="1" colspan="1">Lateral portions of pronotum and mesopleuron with spare to no pubescence; ocular index between 12–15; cephalic index above 100</td><td rowspan="1" colspan="1">
                        <bold><italic><tp:taxon-name><tp:taxon-name-part taxon-name-part-type="genus" reg="Acropyga">Acropyga</tp:taxon-name-part><tp:taxon-name-part taxon-name-part-type="species" reg="fuhrmanni">fuhrmanni</tp:taxon-name-part></tp:taxon-name></italic> (Forel)</bold>
                      </td></tr><tr><td rowspan="1" colspan="1">–</td><td rowspan="1" colspan="1">Lateral portions of pronotum and mesopleuron with thick layer of pubescence; ocular index between 6–11; cephalic index less than 100</td><td rowspan="1" colspan="1">
                        <bold><italic><tp:taxon-name><tp:taxon-name-part taxon-name-part-type="genus" reg="Acropyga">Acropyga</tp:taxon-name-part><tp:taxon-name-part taxon-name-part-type="species" reg="manuense">manuense</tp:taxon-name-part></tp:taxon-name></italic> LaPolla &amp; Schneider, sp. nov.</bold>
                      </td></tr></tbody></table></table-wrap></tp:treatment-sec><tp:treatment-sec><!--Section generated to contain objects referenced in tp:taxon-treatment.--><fig id="F1" position="float" orientation="portrait"><object-id xmlns:xlink="http://www.w3.org/1999/xlink" content-type="doi" xlink:type="simple">10.3897/zookeys.1154.97578.figures1-3</object-id><object-id xmlns:xlink="http://www.w3.org/1999/xlink" content-type="arpha" xlink:type="simple">C0BE681F-4CC1-5030-9BAF-5A96539132D3</object-id><label>Figures 1–3.</label><caption><p>Dissected penial sclerites of various species in ectal view. Scale bar: <italic><tp:taxon-name><tp:taxon-name-part taxon-name-part-type="genus" reg="Acropyga"/><tp:taxon-name-part taxon-name-part-type="species" reg="fuhrmanni">fuhrmanni</tp:taxon-name-part></tp:taxon-name></italic> and <italic><tp:taxon-name><tp:taxon-name-part taxon-name-part-type="genus" reg="Acropyga"/><tp:taxon-name-part taxon-name-part-type="species" reg="smithii">smithii</tp:taxon-name-part></tp:taxon-name></italic> = 0.03 mm; <italic><tp:taxon-name><tp:taxon-name-part taxon-name-part-type="genus" reg="Acropyga"/><tp:taxon-name-part taxon-name-part-type="species" reg="manuense">manuense</tp:taxon-name-part></tp:taxon-name></italic> = 0.05 mm.</p></caption><graphic xmlns:xlink="http://www.w3.org/1999/xlink" xlink:href="zookeys-1154-001_article-97578__-g001.jpg" position="float" orientation="portrait" xlink:type="simple" id="oo_826586.jpg"><uri content-type="original_file" xlink:type="simple">https://binary.pensoft.net/fig/826586</uri></graphic></fig></tp:treatment-sec><ref-list><ref id="B5"><mixed-citation xmlns:xlink="http://www.w3.org/1999/xlink" xlink:type="simple"><person-group><name name-style="western"><surname>LaPolla</surname><given-names>JS</given-names></name></person-group> (<year>2004</year>) <article-title><italic><tp:taxon-name><tp:taxon-name-part taxon-name-part-type="genus">Acropyga</tp:taxon-name-part></tp:taxon-name></italic> (<tp:taxon-name><tp:taxon-name-part taxon-name-part-type="order">Hymenoptera</tp:taxon-name-part></tp:taxon-name>: <tp:taxon-name><tp:taxon-name-part taxon-name-part-type="family">Formicidae</tp:taxon-name-part></tp:taxon-name>) of the world.</article-title><source>Contributions of the American Entomological Institute</source><volume>33</volume>(<issue>3</issue>): <fpage>1</fpage>–<lpage>130</lpage>.</mixed-citation></ref></ref-list></tp:taxon-treatment>
